# Supplementary material for: Self-Powered Deep-Ultraviolet Photodetector Driven by Combined Piezoelectric/Ferroelectric Effects
Source: Nanomaterials (Basel). 2024 Nov 27;14(23):1903. doi: 10.3390/nano14231903 (PMC11642938; doi:10.3390/nano14231903)
Supplement: Supplementary file 1 [file nanomaterials-14-01903-s001.zip]

Archive with 1 entries (1 files):
- nanomaterials-3323462-supplementary.pdf
